# Supplementary material for: Identification of immune-related and autophagy-related genes for the prediction of survival in bladder cancer
Source: BMC Genom Data. 2022 Aug 1;23:60. doi: 10.1186/s12863-022-01073-7 (PMC9341065; doi:10.1186/s12863-022-01073-7)
Supplement: Supplementary file 1 — Additional file 1: Table S1. The difference of pTNM staging between high-risk group and low-risk group was significant. [file 12863_2022_1073_MOESM1_ESM.xlsx]

## Sheet: Sheet1
Table S1: The difference of pTNM staging between high-risk group and low-risk group was significant
pathologic_T
		TX and Missing Value	T0	T1	T2	T3	T4	total	chi-square test
group	G1	7	0	2	23	58	17	107		value	df	Asymp.Sig. (2-sided)
	G2	15	1	2	67	91	25	201	Pearson chi-square	6.136a	5	0.293214
total		22	1	4	90	149	42	308	Likelihood Ratio	6.57715	5	0.254035
pathologic_N
		NX and Missing Value	N0	N1	N2	N3	total	chi-square test
group	G1	10	55	17	23	2	107		value	df	Asymp.Sig. (2-sided)
	G2	25	116	23	33	4	201	Pearson chi-square	3.146a	4	0.533714
total		35	171	40	56	6	308	Likelihood Ratio	3.11559	4	0.538671
pathologic_M
		MX and Missing Value	M0	M1	total	chi-square test
group	G1	58	47	2	107		value	df	Asymp.Sig. (2-sided)
	G2	90	107	4	201	Pearson chi-square	2.507a	2	0.285439
total		148	154	6	308	Likelihood Ratio	2.50949	2	0.285148
