# Supplementary material for: Identification of immune-related and autophagy-related genes for the prediction of survival in bladder cancer
Source: BMC Genom Data. 2022 Aug 1;23:60. doi: 10.1186/s12863-022-01073-7 (PMC9341065; doi:10.1186/s12863-022-01073-7)
Supplement: Supplementary file 2 — Additional file 2: Table S2. The difference of immune infiltration index between high-risk group and low-risk group was significant. [file 12863_2022_1073_MOESM2_ESM.xlsx]

## Sheet: Sheet1
Table S2: The difference of immune infiltration index between high-risk group and low-risk group was significant
Group Statistics
Group		N	Mean	Std. Deviation	Std. Error Mean
B cells naive	G1	106	0.133802	0.091747	0.00891126
	G2	201	0.157202	0.0946797	0.00667819
B cells memory	G1	106	0.0046127	0.0172421	0.0016747
	G2	201	0.00561342	0.0237862	0.00167775
Plasma cells	G1	106	0.0333689	0.042156	0.00409455
	G2	201	0.0314082	0.0361283	0.00254829
T cells CD8	G1	106	0.0593333	0.061238	0.00594796
	G2	201	0.0688759	0.0710302	0.00501008
T cells CD4 naive	G1	106	0.0109109	0.0322123	0.00312873
	G2	201	0.0151442	0.0332072	0.00234226
T cells CD4 memory resting	G1	106	0.030786	0.0415535	0.00403603
	G2	201	0.0281562	0.0438305	0.00309156
T cells CD4 memory activated	G1	106	0.019218	0.0284007	0.00275852
	G2	201	0.028902	0.0427257	0.00301364
T cells follicular helper	G1	106	0.0109711	0.0232497	0.00225821
	G2	201	0.00811148	0.0172935	0.00121979
T cells regulatory(Tregs)	G1	106	0.11907	0.0492734	0.00478585
	G2	201	0.136625	0.0616536	0.00434871
T cells gamma delta	G1	106	0.0350262	0.0559251	0.00543192
	G2	201	0.0499043	0.0666923	0.00470412
NK cells resting	G1	106	0.031041	0.0397045	0.00385644
	G2	201	0.0284039	0.0363555	0.00256432
NK cells activated	G1	106	0.00635898	0.0180236	0.00175061
	G2	201	0.00633891	0.0174472	0.00123063
Monocytes	G1	106	0.00518029	0.0112783	0.00109544
	G2	201	0.00466406	0.00907939	0.000640411
Macrophages M0	G1	106	0.133964	0.155742	0.015127
	G2	201	0.0820104	0.119353	0.00841849
Macrophages M1	G1	106	0.0819971	0.0649978	0.00631315
	G2	201	0.073279	0.0604829	0.00426613
Macrophages M2	G1	106	0.128053	0.0957254	0.00929768
	G2	201	0.126987	0.0822009	0.00579801
Dendritic cells resting	G1	106	0.0169865	0.0396843	0.00385448
	G2	201	0.0136111	0.0303752	0.0021425
Dendritic cells activated	G1	106	0.0219851	0.0364445	0.00353981
	G2	201	0.0431893	0.0654253	0.00461474
Mast cells resting	G1	106	0.031563	0.0498434	0.00484122
	G2	201	0.023013	0.0364378	0.00257012
Mast cells activated	G1	106	0.044968	0.0572475	0.00556037
	G2	201	0.0419076	0.0478454	0.00337476
Eosinophils	G1	106	0.0257117	0.0411983	0.00400153
	G2	201	0.0135287	0.0268081	0.0018909
Neutrophils	G1	106	0.0150928	0.0231427	0.00224782
	G2	201	0.0131239	0.0171943	0.00121279
Independent Samples Test
		Levene's Test for Equality of Variances		t-test for Equality of Means
		F	Sig.	t	df	Sig.（2-tailed）	Mean Difference	Std.error Difference	95% Confidence Interval of the Difference
									Lower	Upper
B cells naive	Equal Variances Assumed	0.358603	0.549728	-2.08096	305	0.0382714	-0.0234008	0.0112452	-0.0455288	-0.00127285
	Equal Variances Not Assumed			-2.10138	219.68	0.0367471	-0.0234008	0.0111359	-0.0453478	-0.00145393
B cells memory	Equal Variances Assumed	0.759607	0.384137	-0.383179	305	0.701854	-0.00100072	0.00261162	-0.00613978	0.00413835
	Equal Variances Not Assumed			-0.422147	275.721	0.673247	-0.00100072	0.00237054	-0.00566737	0.00366594
Plasma cells	Equal Variances Assumed	1.65494	0.199263	0.42635	305	0.670154	0.00196066	0.00459872	-0.00708857	0.0110099
	Equal Variances Assumed			0.406543	187.338	0.684808	0.00196066	0.00482277	-0.00755326	0.0114746
T cells CD8	Equal Variances Not Assumed	1.72727	0.189748	-1.17219	305	0.242036	-0.00954258	0.00814083	-0.0255619	0.00647672
	Equal Variances Assumed			-1.22705	242.708	0.220992	-0.00954258	0.00777683	-0.0248613	0.00577612
T cells CD4 naive	Equal Variances Not Assumed	2.49885	0.114966	-1.07296	305	0.284139	-0.00423326	0.00394542	-0.0119969	0.00353042
	Equal Variances Assumed			-1.08314	219.481	0.279937	-0.00423326	0.00390834	-0.0119359	0.00346942
T cells CD4 memory resting	Equal Variances Assumed	0.00269842	0.958605	0.508783	305	0.611272	0.00262983	0.00516885	-0.0075413	0.0128009
	Equal Variances Not Assumed			0.517273	223.897	0.605477	0.00262983	0.00508402	-0.00738883	0.0126485
T cells CD4 memory activated	Equal Variances Assumed	11.3394	0.000856081	-2.10079	305	0.03648	-0.00968402	0.00460971	-0.0187549	-0.000613171
	Equal Variances Not Assumed			-2.37033	289.046	0.0184285	-0.00968402	0.00408552	-0.0177252	-0.00164289
T cells follicular helper	Equal Variances Assumed	5.22227	0.0229856	1.21854	305	0.223962	0.00285957	0.00234673	-0.00175825	0.0074774
	Equal Variances Assumed			1.11415	167.714	0.266808	0.00285957	0.00256659	-0.00220742	0.00792657
T cells regulatory(Tregs)	Equal Variances Not Assumed	5.92985	0.0154595	-2.53495	305	0.011746	-0.0175552	0.00692525	-0.0311825	-0.00392783
	Equal Variances Assumed			-2.71478	257.728	0.00707993	-0.0175552	0.00646651	-0.0302891	-0.00482124
T cells gamma delta	Equal Variances Not Assumed	4.93503	0.0270516	-1.96136	305	0.0507463	-0.014878	0.00758555	-0.0298047	4.8627e-05
	Equal Variances Assumed			-2.0705	248.248	0.0394396	-0.014878	0.00718571	-0.0290307	-0.000725275
NK cells resting	Equal Variances Assumed	2.3483	0.126457	0.585186	305	0.558855	0.00263713	0.00450648	-0.0062306	0.0115049
	Equal Variances Not Assumed			0.569429	198.052	0.569711	0.00263713	0.00463118	-0.00649563	0.0117699
NK cells activated	Equal Variances Assumed	0.000896669	0.976131	0.00947331	305	0.992448	2.00683e-05	0.0021184	-0.00414846	0.0041886
	Equal Variances Not Assumed			0.00937823	207.779	0.992526	2.00683e-05	0.00213988	-0.00419859	0.00423873
Monocytes	Equal Variances Assumed	0.665969	0.415098	0.434762	305	0.664043	0.000516227	0.00118738	-0.00182026	0.00285272
	Equal Variances Assumed			0.406829	178.115	0.684622	0.000516227	0.0012689	-0.00198779	0.00302025
Macrophages M0	Equal Variances Not Assumed	9.17913	0.00265739	3.25401	305	0.00126567	0.0519538	0.0159661	0.0205362	0.0833714
	Equal Variances Assumed			3.00107	171.477	0.00309193	0.0519538	0.0173118	0.0177822	0.0861254
Macrophages M1	Equal Variances Not Assumed	0.450911	0.502411	1.17003	305	0.242904	0.00871818	0.00745126	-0.00594421	0.0233806
	Equal Variances Assumed			1.1442	200.807	0.253901	0.00871818	0.00761943	-0.00630618	0.0237425
Macrophages M2	Equal Variances Assumed	0.0667692	0.796275	0.101927	305	0.918882	0.00106561	0.0104546	-0.0195067	0.0216379
	Equal Variances Not Assumed			0.0972504	187.644	0.922631	0.00106561	0.0109574	-0.0205498	0.022681
Dendritic cells resting	Equal Variances Assumed	4.16946	0.042019	0.830218	305	0.407065	0.0033754	0.00406568	-0.00462493	0.0113757
	Equal Variances Not Assumed			0.765413	171.32	0.445079	0.0033754	0.00440991	-0.00532935	0.0120802
Dendritic cells activated	Equal Variances Assumed	8.2769	0.00429843	-3.09188	305	0.00217273	-0.0212043	0.00685805	-0.0346994	-0.00770917
	Equal Variances Assumed			-3.64584	304.078	0.000313408	-0.0212043	0.00581602	-0.032649	-0.00975952
Mast cells resting	Equal Variances Not Assumed	14.1708	0.000200236	1.71451	305	0.0874503	0.00855002	0.00498685	-0.00126297	0.018363
	Equal Variances Assumed			1.5599	165.619	0.120693	0.00855002	0.00548114	-0.0022719	0.0193719
Mast cells activated	Equal Variances Not Assumed	6.45022	0.0115901	0.497208	305	0.6194	0.00306042	0.0061552	-0.00905162	0.0151725
	Equal Variances Assumed			0.470518	183.53	0.638544	0.00306042	0.00650436	-0.00977252	0.0158934
Eosinophils	Equal Variances Assumed	20.7905	7.42767e-06	3.12387	305	0.0019564	0.0121831	0.00389999	0.00450877	0.0198574
	Equal Variances Not Assumed			2.75273	153.12	0.00662475	0.0121831	0.00442581	0.00343954	0.0209266
Neutrophils	Equal Variances Assumed	3.73587	0.0541814	0.843364	305	0.399686	0.00196889	0.00233456	-0.002625	0.00656277
	Equal Variances Not Assumed			0.770865	167.574	0.441873	0.00196889	0.00255413	-0.00307352	0.0070113
