# Supplementary material for: Identification of immune-related and autophagy-related genes for the prediction of survival in bladder cancer
Source: BMC Genom Data. 2022 Aug 1;23:60. doi: 10.1186/s12863-022-01073-7 (PMC9341065; doi:10.1186/s12863-022-01073-7)
Supplement: Supplementary file 3 — Additional file 3: Table S3. 2208 immune-related and autophagy-related genes. [file 12863_2022_1073_MOESM3_ESM.xls]

## Sheet: Sheet1
Table S3: 2208 immune-related and autophagy-related genes
Gene
GH1
GH2
PRL
CSH1
PRLR
JAK2
SH2B1
STAT5B
STAT5A
PTPN11
SKP1
CUL1
RBX1
BTRC
GHR
IRF3
PIN1
ISG15
USP41
USP18
MX2
MX1
DDX58
EIF2AK2
IFIT1
PLCG1
MAPK3
UBE2E1
JAK1
STAT1
TRIM25
ARIH1
HERC5
UBE2L6
EIF4E2
NS
EIF4E3
EIF4E
EIF4A3
EIF4A1
EIF4A2
EIF4G3
EIF4G2
EIF4G1
UBA7
NEDD4
FLNB
NUP98
SEH1L
NUP107
NUP43
NUP160
NUP37
NUP85
NUP133
SEC13
TPR
NUP153
NUP88
NUP188
NUP214
NDC1
NUP210
POM121
POM121C
NUP35
NUP93
NUP155
NUP205
RAE1
NUP62
NUP58
NUP54
NUP50
AAAS
RANBP2
NUP42
KPNA4
KPNA1
KPNA3
KPNA7
KPNA2
KPNA5
KPNB1
gag
UBC
UBB
UBA52
RPS27A
UBE2N
PPM1B
OAS2
OAS1
OASL
OAS3
FLNA
RNASEL
ABCE1
No name
PDE12
TYK2
IFNAR1
STAT2
IFNAR2
IFNA16
IFNA1
IFNA21
IFNA4
IFNA7
IFNA8
IFNA10
IFNA5
IFNA2
IFNA14
IFNA17
IFNA6
IFNB1
SOCS1
SOCS3
IRF9
PTPN6
ISG20
GBP2
IFIT2
ADAR
IFI27
IFIT3
IFIT5
IFI35
IFITM1
EGR1
SAMHD1
RSAD2
BST2
IFI6
XAF1
IFITM2
IP6K2
IFITM3
HLA-C
HLA-B
HLA-H
HLA-A
HLA-E
HLA-F
HLA-G
PSMB8
IRF4
IRF5
IRF1
IRF6
IRF8
IRF2
IRF7
PTPN1
IFNG
IFNGR1
IFNGR2
GBP6
GBP5
GBP4
GBP7
GBP3
GBP1
FCGR1A
FCGR1B
HLA-DPA1
HLA-DQA1
HLA-DRA
HLA-DQA2
HLA-DRB1
HLA-DQB1
HLA-DRB3
HLA-DQB2
HLA-DPB1
HLA-DRB5
HLA-DRB4
ICAM1
CD44
VCAM1
NCAM1
TRIM10
TRIM29
TRIM46
TRIM35
TRIM48
TRIM2
TRIM14
TRIM45
TRIM17
TRIM3
TRIM6
TRIM62
TRIM5
TRIM68
TRIM31
TRIM38
TRIM26
PML
MID1
TRIM22
TRIM34
TRIM8
TRIM21
MT2A
SP100
PTAFR
IFI30
B2M
CIITA
PTPN2
SUMO1
PIAS1
CAMK2B
CAMK2A
CAMK2D
CAMK2G
PRKCD
STAT3
CSF3R
LYN
CSF3
SYK
HCK
GRB2
SHC1
GAB2
KRAS
CUL5
ELOB
ELOC
RNF7
UBE2D2
UBE2D1
UBE2D3
SOCS2
CISH
IRS1
IRS2
MAPK1
ADAM17
PIK3CA
PIK3R1
GRB10
FLT3
FLT3LG
AKT2
AKT3
AKT1
FOXO3
CDKN1B
BCL2L11
SOS1
NRAS
HRAS
CBL
SH2B3
SLA
SLA2
SOCS6
PTPRJ
ABL2
CSK
GRAP2
FYN
LCK
TRAF3
MAP3K14
TRAF2
BIRC3
BIRC2
TNF
TNFRSF1B
TNFRSF11A
TNFSF11
LTBR
LTA
LTB
TNFSF14
CD40
CD40LG
TNFSF13B
TNFRSF13C
TNFRSF12A
TNFSF12
PSMD3
PSMA6
PSMD2
PSMA5
PSMD13
PSMA4
PSMD12
PSMA3
PSMD11
PSMA2
SEM1
PSMD10
PSMA1
PSMD1
PSMD14
PSMC6
PSMC5
PSMC4
PSMC3
PSMC2
PSMC1
PSMB9
PSMB11
PSME4
PSMB7
PSMB6
PSMA8
PSMF1
PSME3
PSMB5
PSME2
PSMB4
PSME1
PSMD9
PSMB3
PSMD8
PSMB2
PSMD7
PSMD6
PSMB10
PSMD5
PSMB1
PSMD4
PSMA7
RELB
NFKB2
FBXW11
CHUK
UBE2M
UBA3
EDA
EDAR
TNFSF15
TNFRSF25
EDA2R
TNFRSF13B
TNFRSF17
TNFSF13
TNFRSF9
TNFSF9
TNFRSF4
TNFSF4
CD70
CD27
TNFSF6
TNFRSF6B
TNFRSF8
TNFSF8
TNFRSF11B
TNFRSF18
TNFSF18
EDARADD
TNFRSF14
TNFRSF1A
IL10RB
IL10
IL10RA
LIF
CCL19
IL12A
CCL22
IL12B
CCL20
CCL4
CCL5
CXCL8
IL1B
CCL3L1
IL1A
CCL3
CXCL2
CXCL1
IL18
CXCL10
CCL2
IL6
CSF2
PTGS2
FCER2
IL1R1
CSF1
CD86
IL1R2
CD80
TIMP1
CCR1
IL1RN
CCR5
CCR2
FPR1
LGALS9
HAVCR2
IL15RA
IL15
IL2RG
IL2RB
JAK3
SOS2
IL9R
IL9
IL2RA
IL2
CSF2RB
IL3
IL3RA
CSF2RA
IL5
IL5RA
PIK3CB
PIK3R3
PIK3R2
PIK3CD
INPP5D
INPPL1
PTK2B
IL21R
IL21
STAT4
IL6ST
IL6R
LIFR
CNTFR
CRLF1
CLCF1
CNTF
IL11RA
IL11
OSMR
OSM
CTF1
IL31RA
IL31
SMARCA4
BRWD1
H3C1
H3C15
IL7R
IL7
CRLF2
TSLP
RAG2
RAG1
HGF
IL22RA1
IL22
IL24
IL20RB
IL20RA
IL20
IFNLR1
IFNL3
IFNL2
IL22RA2
IFNL1
IL19
IL26
STAT6
IL4
IL4R
HSP90AA1
CDKN1A
VIM
MCL1
RHOU
NOS2
FSCN1
IL13RA1
IL13
SOCS5
CD36
HMOX1
BATF
RORA
TWIST1
CEBPD
HIF1A
PIM1
FOXO1
RORC
SOX2
CCND1
JUNB
ZEB1
NANOG
FOS
BCL6
BIRC5
MYC
POU2F1
ALOX15
HSPA8
HSP90B1
MAOA
TP53
NDN
BCL2
BCL2L1
IL23R
S1PR1
MUC1
ITGAM
ITGB2
ITGB1
ITGAX
IGHE
IGHG4
IGHG1
CCL11
IL13RA2
FASLG
GATA3
ALOX5
IL17F
TGFB1
MMP9
FGF2
VEGFA
IL23A
SAA1
MMP3
LCN2
IL17A
MMP2
LBP
POMC
MMP1
OPRM1
OPRD1
FN1
LAMA5
COL1A2
F13A1
ANXA1
IL33
IL1RL1
IL1RAP
IL37
IL18BP
CASP1
TBK1
SIGIRR
IL18R1
SMAD3
PTPN12
PTPN9
PTPN5
PTPN18
PTPN20
PTPN4
PTPN23
PTPN7
PTPN13
PTPN14
IL36B
IL36A
IL36G
IL1RL2
IL36RN
IL1F10
CTSG
GSDMD
NFKB1
RELA
MAP3K8
TNIP2
IKBKB
IKBKG
MAP2K4
MAP2K1
IRAK4
MYD88
NFKBIA
TRAF6
IRAK1
TAB1
TAB2
TAB3
MAP3K7
NOD2
NOD1
RIPK2
IRAK2
UBE2V1
TOLLIP
PELI3
PELI1
PELI2
IRAK3
APP
S100A12
S100B
HMGB1
AGER
NFKBIB
NKIRAS2
NKIRAS1
MAP2K6
SQSTM1
MAP3K3
IL18RAP
MAPK8
IL1RAPL1
CSF1R
IL34
PRTN3
IL32
TXLNA
STX3
PTPRZ1
IL16
STX4
CASP3
CD4
SDC1
STX1A
VAMP2
SNAP25
STXBP2
YES1
CRKL
CRK
RAPGEF1
BLNK
VAV1
YWHAZ
TEC
PRKACA
IL27
IL27RA
EBI3
CANX
IL12RB1
BOLA2
MSN
MIF
SOD2
HNRNPF
PDCD4
PITPNA
RALA
LMNB1
LCP1
HNRNPDL
ARF1
MTAP
CA1
GSTO1
TALDO1
SNRPA1
ANXA2
RAP1B
HNRNPA2B1
CAPZA1
CNN2
CDC42
PAK2
SERPINB2
PPIA
AIP
GSTA2
TCP1
RPLP0
SOD1
CFL1
HSPA9
VAMP7
IL12RB2
P4HB
MAP2K7
MAPK9
MAPK10
MAPKAPK3
MAPKAPK2
MAPK14
MAPK11
MAP2K3
PPP2R5D
PPP2CB
PPP2CA
PPP2R1A
PPP2R1B
MAPK7
RPS6KA5
ELK1
RPS6KA2
RPS6KA1
RPS6KA3
MEF2C
MEF2A
DUSP4
DUSP3
DUSP6
DUSP7
VRK3
CREB1
ATF1
JUN
ATF2
IL17RA
IL25
IL17RB
IL17C
IL17RE
IL17RC
PAK1
PAK3
NCK1
LCP2
LAT
WAS
ITK
PLCG2
CD3E
CD3D
TRBV12-3
TRBV7-9
TRBC1
TRAV8-4
TRAV29DV5
TRAV19
TRAC
CD3G
CD247
ZAP70
CD101
FYB1
EVL
ENAH
VASP
PTPRC
PTPN22
PAG1
TRAT1
PRKCQ
BCL10
PDPK1
CARD11
MALT1
CDC34
PTEN
PRKACB
PRKACG
PRKG1
RAP1GAP2
YWHAB
RAP1GAP
SIPA1
RAP1A
RAF1
RAPGEF3
RAPGEF4
RASGRP2
RASGRP1
CD22
IGHD
IGHV3-13
IGHV3-30
IGHV2-70
IGHV3-53
IGHV4-34
IGHV1-2
IGHV2-5
IGHV1-46
IGHV4-39
IGHV3-48
IGHV3-9
IGHV3-7
IGHV3-11
IGHV4-59
IGHV7-81
IGHV1-69
IGHV3-33
IGHV3-23
IGHV
IGKV1-5
IGKV2-30
IGKV2D-40
IGKV5-2
IGKV2D-30
IGKV3-11
IGKV1-12
IGLV
IGKV1D-16
IGKV3-15
IGKV2-29
IGKV1D-39
IGKV1-39
IGKV3-20
IGKV1-33
IGKV1-16
IGKV1-17
IGKV4-1
IGKV3D-20
IGKV1D-33
IGKV2-28
IGKC
IGKV2D-28
IGKV1D-12
IGLV2-14
IGLV2-11
IGLV2-8
IGLV3-27
IGLV1-51
IGLV7-43
IGLV2-23
IGLV3-25
IGLV1-40
IGLV3-21
IGLV3-19
IGLV3-1
IGLV1-44
IGLV1-47
IGLV6-57
IGLC6
IGLC2
IGLC3
IGLC1
IGLC7
IGHM
CD79A
CD79B
NFKBIE
REL
PRKCB
RASGRP3
PPP3R1
PPP3CB
PPP3CA
CALM1
NFATC2
NFATC3
NFATC1
FKBP1A
DAPP1
CD19
ITPR1
ITPR3
ITPR2
STIM1
ORAI2
ORAI1
SH3KBP1
BTK
TRPC1
BLK
AHCYL1
PIK3AP1
CLEC2B
KLRF1
ITGA4
ITGB7
MADCAM1
IGLV8-61
IGLV4-3
IGLV5-37
IGLV2-18
IGLV3-16
IGLV2-33
IGLV1-36
IGLV5-45
IGLV3-22
IGLV4-60
IGLV7-46
IGLV10-54
IGLV4-69
IGLV3-12
IGLV11-55
FCGR2B
FCGR3A
COL17A1
LAIR1
NCR1
HA
HN
CXADR
JAML
SH2D1A
SH2D1B
SLAMF6
NCR3LG1
NCR3
CD1A
CD1C
CD1D
CD1B
LAIR2
COL3A1
COL1A1
SLAMF7
OSCAR
COL2A1
SFTPD
SIGLEC1
SIGLEC12
SIGLEC10
SIGLEC8
SIGLEC5
SIGLEC11
SIGLEC6
CD33
SIGLEC9
SIGLEC7
CD200R1
CD200
CD300E
CD300LF
CD300C
CD300A
CD300LG
CD300LD
CD300LB
TREML2
TREM2
TREM1
TREML4
NCR2
TREML1
CLEC2D
KLRB1
KIR2DL3
KIR2DL2
NECTIN2
CD226
CD8A
CD8B
CD96
PVR
CDH1
KLRG1
TYROBP
KIR2DS1
cd21
CD81
C3
UL83
KIR2DS2
KIR3DL2
KIR2DL4
KLRD1
KLRC1
CLEC4G
NPDC1
COLEC12
PIANP
PILRA
KIR3DL1
CRTAM
ICAM3
ICAM4
ICAM5
ICAM2
ITGAL
KIR2DL1
SELL
CD34
GLYCAM1
MICB
ULBP1
MICA
RAET1E
ULBP3
KLRK1
HCST
CD99
PILRB
CD160
LILRA3
LILRB5
LILRA2
LILRA5
LILRB4
LILRB3
LILRA6
LILRA4
LILRA1
LILRB1
LILRB2
CD74
CTSC
CTSB
CTSK
CTSO
CTSH
CTSA
CTSE
CTSS
CTSV
CTSD
CTSL
CTSF
DNM3
DNM1
DNM2
CLTC
CLTA
AP1G1
AP1B1
AP1M1
AP1M2
AP1S1
AP1S2
AP1S3
AP2A1
AP2A2
AP2M1
AP2S1
AP2B1
TUBB6
TUBB2A
TUBB4B
TUBB1
TUBB3
TUBB2B
TUBB8
TUBB4A
TUBB8B
TUBA8
TUBA4B
TUBAL3
TUBA3E
TUBA1B
TUBA1A
TUBA1C
TUBA3C
TUBA3D
TUBA4A
DYNC1I2
DYNC1I1
DYNC1H1
DYNC1LI1
DYNC1LI2
DYNLL1
DYNLL2
DCTN4
DCTN6
DCTN5
ACTR10
ACTR1A
CAPZA3
CAPZB
CAPZA2
DCTN2
DCTN3
DCTN1
KIF5B
KIF5A
KLC4
KLC3
KLC2
KLC1
KIF3A
KIF3B
KIF3C
KIFAP3
RACGAP1
KIF20A
KIF23
KIF18A
KIF15
CENPE
KIF2B
KIF2C
KIF2A
KIF11
KIF26A
KIF22
KIF4B
KIF4A
KIF5C
SPTBN2
ACTR1B
RILP
RAB7A
OSBPL1A
HLA-DMB
HLA-DMA
HLA-DOA
HLA-DOB
LAG3
SEC31A
SAR1B
SEC24C
SEC24D
SEC24A
SEC24B
SEC23A
SH3GL2
LGMN
BTN1A1
XDH
BTN2A2
PPL
BTN3A1
BTN3A2
BTN3A3
BTNL8
BTNL9
CD209
BTN2A1
BTNL2
BTLA
ICOS
ICOSLG
CD28
MAPKAP1
RICTOR
MTOR
PRR5
MLST8
TRIB3
THEM4
SRC
RAC1
CD274
PDCD1LG2
PDCD1
CTLA4
PPP2R5B
PPP2R5C
PPP2R5A
PPP2R5E
HSPA5
PDIA3
CALR
TAPBP
BCAP31
TAP1
TAP2
ERAP2
ERAP1
MRC1
MRC2
CD207
LNPEP
SNAP23
TIRAP
mip
CD14
TLR2
TLR6
LY96
TLR4
FGA
FGG
FGB
S100A9
S100A8
S100A1
TLR1
porB
SEC61B
SEC61G
SEC61A2
SEC61A1
VAMP8
VAMP3
SEC22B
NCF1
NCF4
NCF2
CYBA
CYBB
ITGAV
ITGB5
HECW2
TRIM4
AREL1
TRIM50
BTBD1
HERC3
CUL7
GLMN
FBXW8
TRAIP
KLHL11
HACE1
LRRC41
HERC1
MEX3C
TRIM37
LNX1
SPSB2
RNF126
RNF130
UBAC1
HERC4
CBLL2
UBE3D
TRIM9
TRIM11
UBOX5
WWP1
FBXO17
FBXO27
UBR1
UBE3B
MKRN1
UBR4
LRR1
TRIM63
SPSB4
UBE4A
UBE3A
FBXO44
TRIM32
DZIP3
LRSAM1
DET1
CBLB
RNF138
RNF182
RCHY1
UBE3C
GAN
HECTD1
LTN1
CUL2
VHL
RNF14
TRIM41
TRIM71
TRAF7
UFL1
TRIM39
SH3RF1
ASB1
ASB15
ASB13
ASB9
ASB7
ASB8
ASB2
ASB5
ASB14
ASB18
ASB4
ASB16
ASB10
ASB12
ASB11
ASB6
ASB17
ASB3
RNF111
RNF220
RNF25
RNF41
PRKN
RNF4
HERC2
SMURF1
CUL3
ZBTB16
KLHL42
KBTBD13
KLHL13
KEAP1
KLHL22
KLHL20
BTBD6
KLHL5
KLHL41
KLHL25
KBTBD6
KLHL21
KLHL9
KLHL2
KCTD7
KBTBD7
KLHL3
KCTD6
KBTBD8
STUB1
MGRN1
RNF34
RNF123
RNF6
ITCH
ANAPC7
ANAPC13
ANAPC5
CDC26
CDC20
FZR1
ANAPC11
CDC16
ANAPC1
ANAPC2
ANAPC4
CDC27
CDC23
ANAPC10
PJA2
HECTD3
PJA1
ARIH2
DCAF1
TRIM69
RBBP6
RNF114
NEDD4L
ZNRF1
ZNRF2
TRIM36
UNKL
FBXL4
RLIM
SPSB1
RNF213
RNF217
RNF19A
MYLIP
RBCK1
HECTD2
HERC6
WSB1
LONRF1
RNF115
TRIP12
FBXW9
FBXL3
LMO7
FBXL5
FBXL20
FBXW5
FBXL18
FBXL8
FBXL15
FBXO7
FBXO2
FBXL13
FBXO10
FBXO30
FBXO11
FBXO15
FBXO41
FBXO31
FBXO9
FBXL7
FBXL16
FBXL12
FBXO40
FBXW12
FBXO22
FBXW10
FBXW7
CCNF
FBXW4
FBXL14
FBXL21P
SKP2
FBXL19
FBXO21
FBXO4
FBXO6
FBXL22
FBXW2
FBXO32
HUWE1
SIAH2
SMURF2
SIAH1
RNF19B
DTX3L
MIB2
UBR2
RNF144B
TPP2
BLMH
NPEPPS
THOP1
UBE2E3
UBE2F
UBE2U
UBE2J2
UBE2B
UBE2W
UBE2H
UBE2O
UBE2G2
UBE2Z
UBE2Q2
UBE2K
UBE2D4
UBE2S
UBE2J1
UBE2V2
UBE2C
UBE2G1
UBE2E2
UBE2Q1
UBE2L3
UBE2R2
UBE2A
ATG7
UBA5
UBA6
UBA1
TLR8
TLR7
TLR9
TLR3
UNC93B1
CNPY3
TLR10
fliC
TLR5
MAP3K1
ECSIT
SARM1
TICAM2
TICAM1
CASP8
RIPK1
FADD
RIPK3
TANK
IKBKE
LY86
CD180
SFTPA1
SFTPA2
BPI
PIK3R4
PIK3C3
RBSN
EEA1
APOB
GSDME
C4A
C4B
C2
CFB
CFP
C5
MASP2
MASP1
MBL2
FCN2
FCN1
FCN3
COLEC11
COLEC10
IGHG3
IGHG2
C1R
C1S
C1QA
C1QC
C1QB
CRP
GZMM
CFD
C4BPB
C4BPA
CD46
SERPING1
VTN
C6
C7
PROS1
CFI
CFHR3
CFH
ELANE
F2
C9
C8B
C8G
C8A
CD59
CFHR1
CFHR5
CFHR4
CFHR2
C5AR1
CLU
C3AR1
CD55
CR1
CPB2
CPN2
CPN1
CR2
C5AR2
PECAM1
IQGAP2
FABP5
CXCR1
ATAD3B
CXCR2
RAB9B
DIAPH1
SIRPB1
IQGAP1
NCKAP1L
RAB18
B4GALT1
IGF2R
DOK3
ABCA13
SLC2A3
P2RX1
CLEC4C
LGALS3
ALDH3B1
RAB4B
RAB24
TMEM179B
RHOF
ORMDL3
SERPINB6
RHOA
RAB3A
RAB6A
FRMPD3
ADGRE5
RHOG
RAB5B
DNAJC13
ADGRE3
FCGR2A
SVIP
RAB10
HVCN1
STING1
RAB31
SERPINB10
FCGR3B
ATP6V0A1
CD58
MME
CD93
ANPEP
COPB1
CEACAM1
HGSNAT
ATP8A1
PLD1
ATP11A
BST1
PGRMC1
CLEC5A
ADGRG3
CLEC12A
CD47
CLEC4D
CD177
TMEM30A
TMBIM1
PLAU
TSPAN14
DNAJC5
ATP6V1D
STOM
SLC2A5
CEACAM8
ADAM8
DGAT1
SLC27A2
ADAM10
CKAP4
RAB44
AGPAT2
FCAR
MMP25
SCAMP1
PLAUR
RAB37
RAP2B
FPR2
TMEM63A
TMC6
SLC15A4
LAMTOR2
LAMTOR3
CEACAM3
CD53
TARM1
CHRNB4
SLCO4C1
MLEC
STK10
LAMTOR1
HMOX2
KCNAB2
GPR84
PTPRB
ANO6
MCEMP1
CMTM6
MOSPD2
SLC44A2
ATP8B4
TRPM2
OLR1
TOM1
MS4A3
DEGS1
NFAM1
BRI3
PRCP
SURF4
PSEN1
ATP6V0C
VAPA
LAMP1
PIGR
CPNE1
CPNE3
ATP11B
GLIPR1
CD63
DDOST
ARL8A
LAMP2
LPCAT1
SYNGR1
MGST1
SNAP29
NCSTN
MAGT1
RAB5C
VNN1
NDUFC2
PSAP
GAA
RAB3D
ACP3
IRAG2
CD68
CEACAM6
MANBA
VCL
FGL2
PAFAH1B2
DERA
IDH1
GSTP1
HSP90AB1
PRDX4
GMFG
GLB1
PNP
DYNLT1
GNS
PGM2
HSPA1B
GUSB
EEF1A1
DDX3X
FTH1
NME2
MVP
CAT
ALDOA
PGM1
KCMF1
HK3
HBB
HSPA6
EEF2
ILF2
PGAM1
TNFAIP6
PYGL
GPI
OSTF1
DBNL
CANT1
LTA4H
HSPA1A
AGL
PDAP1
SERPINA1
KRT1
VCP
ACTR2
QPCT
SRP14
TIMP2
YPEL5
GYG1
GSN
ALDOC
CDA
MNDA
IMPDH1
CST3
COMMD9
CSTB
PKM
COTL1
CRISPLD2
ARSB
CAND1
ALAD
PPIE
ASAH1
CCT8
COMMD3
LRG1
CDK13
CTSZ
APEH
PLEKHO2
ARPC5
AMPD3
A1BG
MMTAG2
ACLY
CAB39
PFKL
JUP
CAPN1
IMPDH2
PRG2
CALML5
CSNK2B
APAF1
XRCC6
BIN2
ARSA
DNAJC3
RNASE2
CREG1
ARG1
FTL
AZU1
CAP1
FAF2
SERPINA3
ORM2
ADA2
FRK
DEFA1
GRN
IST1
HRNR
GALNS
PLAC8
CCT2
ARHGAP45
RETN
PRSS2
C6orf120
STK11IP
UNC13D
PADI2
MAN2B1
RNASET2
CYB5R3
DSN1
VAT1
GDI2
SERPINB3
NHLRC3
PA2G4
NAPRT
S100A7
RNASE3
GGH
FUCA1
FUCA2
AGA
DPP7
PYCARD
GCA
HEBP2
PYGB
NPC2
GLA
GM2A
TXNDC5
TTR
MPO
PTGES2
TRAPPC1
SDCBP
TUBB
HEXB
CPPED1
LYZ
PRDX6
SLPI
HPSE
LTF
PGLYRP1
LRRC7
GHDC
NEU1
PTX3
HP
CHIT1
SPTAN1
MMP8
CEP290
CYFIP1
FOLR3
DEFA4
ERP44
CRACR2A
DNASE1L1
PRG3
DOCK2
ACAA1
RAB27A
AOC1
TCN1
QSOX1
ARMC8
NIT2
CHI3L1
OLFM4
CRISP3
ORM1
CAMP
PDXK
AHSG
EPX
S100P
SERPINB1
S100A11
ROCK1
FGR
ARHGAP9
APRT
XRCC5
FCER1G
MGAM
SIGLEC14
SIRPA
SLC11A1
STBD1
RAP2C
ATP6AP2
RAB14
CYSTM1
NBEAL2
NFASC
SERPINB12
ENPP4
TCIRG1
DSP
PKP1
VPS35L
DSC1
DSG1
TBC1D10C
PTPRN2
PPBP
FLG2
PRSS3
METTL7A
GOLGA7
fljB
prgJ
NLRC4
P2RX7
PANX1
NLRP3
hly
SUGT1
TXN
TXNIP
PSTPIP1
MEFV
NLRP1
AIM2
TNFAIP3
CYLD
MAPK12
MAPK13
AAMP
CARD9
CASP2
CASP9
CASP4
TKFC
IFIH1
DHX58
RNF135
MAVS
PCBP2
NLRC5
RNF125
OTUD5
ATG5
ATG12
RNF216
TAX1BP1
NLRX1
TOMM70
EP300
CREBBP
SIKE1
CASP10
ALPK1
TIFA
LPO
ATP6V0D2
ATP6V0D1
ATP6V0A2
ATP6V0A4
ATP6V0B
ATP6V0E1
ATP6V0E2
ATP6V1H
ATP6V1F
ATP6V1C2
ATP6V1C1
ATP6V1E1
ATP6V1E2
ATP6V1G3
ATP6V1G2
ATP6V1G1
ATP6V1B1
ATP6V1B2
ATP6V1A
RAC2
NOS3
NOS1
PDZD11
ATP7A
ATOX1
GNLY
SSA1
SSA2
HTN3
HTN1
REG3G
REG3A
PLA2G2A
EPPIN
SEMG1
RNASE8
RNASE6
RNASE7
PGLYRP3
PGLYRP4
LEAP2
BPIFB4
BPIFB6
BPIFB2
BPIFB1
BPIFA1
BPIFA2
DCD
S100A7A
CHGA
PGLYRP2
ITLN1
PI3
DEFA3
DEFA5
DEFA6
env
ART1
DEFB136
DEFB129
DEFB121
DEFB135
DEFB125
DEFB113
DEFB134
DEFB128
DEFB131A
DEFB119
DEFB124
DEFB127
DEFB123
DEFB132
DEFB126
DEFB104A
DEFB130A
DEFB118
DEFB116
DEFB115
DEFB107A
DEFB110
DEFB133
Beta-defensin 117
DEFB130B
DEFB106A
DEFB105A
DEFB114
DEFB112
DEFB108B
DEFB4A
DEFB103A
DEFB1
DEFB108A
DEFB109B
[truncated: 210 more rows]
