# Supplementary material for: Identification of immune-related and autophagy-related genes for the prediction of survival in bladder cancer
Source: BMC Genom Data. 2022 Aug 1;23:60. doi: 10.1186/s12863-022-01073-7 (PMC9341065; doi:10.1186/s12863-022-01073-7)
Supplement: Supplementary file 4 — Additional file 4: Table S4. Differentially expressed genes. [file 12863_2022_1073_MOESM4_ESM.xls]

## Sheet: Sheet1
Table S4: Differentially expressed genes
Gene	Mean_C1	Mean_C2	LogFC	Pvalue	FDR	Label
AOC1	4.68738	2.47451	-0.922	0.00514666	0.0358576	C2_down
BAIAP2	8.45849	5.50688	-0.619	4.75083e-06	0.000604623	C2_down
C5AR2	0.890239	0.211567	-2.073	9.70448e-06	0.000975044	C2_down
CALML5	155.507	57.6239	-1.432	0.0004996	0.00953736	C2_down
CD177	7.25352	1.76127	-2.042	0.00640093	0.0411427	C2_down
CD300LB	0.326517	0.201549	-0.696	0.000112469	0.0042211	C2_down
CR1	0.366689	0.188489	-0.96	0.00671973	0.0426178	C2_down
CSF3R	2.74175	1.37495	-0.996	0.00685838	0.0429267	C2_down
CTSV	6.41022	4.26254	-0.589	0.00205212	0.0227761	C2_down
DEFB1	44.9868	22.0251	-1.03	0.000638994	0.0109895	C2_down
DSC1	0.689332	0.0959288	-2.845	0.00249084	0.0245104	C2_down
DSG1	7.37068	1.28403	-2.521	0.00792433	0.0457025	C2_down
DSP	85.2436	47.8837	-0.832	0.00501966	0.0352299	C2_down
EDAR	1.02763	0.615142	-0.74	0.00547646	0.0370768	C2_down
FBXO17	2.06049	1.26603	-0.703	0.000250504	0.00629227	C2_down
FBXW10	0.079742	0.022579	-1.82	0.00135249	0.017163	C2_down
FCAR	0.205908	0.0790152	-1.382	0.00090543	0.0141678	C2_down
FCGR3B	1.85961	0.575793	-1.691	0.00680306	0.0428615	C2_down
FPR1	3.47183	2.23278	-0.637	0.000347444	0.00736968	C2_down
FTL	4432.53	2461.27	-0.849	7.78653e-12	1.48645e-08	C2_down
GHR	0.575276	0.343796	-0.743	0.0027423	0.0252901	C2_down
HPSE	2.20757	1.31421	-0.748	2.39175e-05	0.00166883	C2_down
IL10	0.608635	0.37642	-0.693	0.00123885	0.0168927	C2_down
IL20RB	14.3934	7.31989	-0.976	1.44894e-05	0.00120262	C2_down
IL34	3.10974	1.63989	-0.923	0.00398084	0.0302766	C2_down
IL36RN	3.39906	0.90973	-1.902	0.00023831	0.0061427	C2_down
KIF26A	0.971541	0.369328	-1.395	3.43077e-05	0.00181926	C2_down
KRT1	85.8347	5.42242	-3.985	0.000815863	0.0131715	C2_down
MAPK12	1.50254	0.892528	-0.751	0.000265359	0.00646583	C2_down
MCEMP1	0.533312	0.308234	-0.791	0.00265259	0.0249448	C2_down
MEFV	0.558829	0.180409	-1.631	0.00435194	0.0320766	C2_down
MRC1	5.92695	3.73288	-0.667	0.00516813	0.0358762	C2_down
MUC15	3.51265	2.18435	-0.685	0.0032633	0.0275871	C2_down
MUC21	2.40002	0.191362	-3.649	0.00748243	0.0443284	C2_down
NOD2	1.57289	0.825806	-0.93	2.67803e-05	0.00166883	C2_down
OLR1	14.2983	6.93514	-1.044	0.00534266	0.0365561	C2_down
PGLYRP3	6.46089	0.912287	-2.824	7.84711e-07	0.000180284	C2_down
PGLYRP4	5.16369	0.696549	-2.89	9.60071e-07	0.000183278	C2_down
PI3	1418.44	117.254	-3.597	7.90385e-05	0.00328937	C2_down
POLR3G	1.35628	0.887651	-0.612	0.00171074	0.0201593	C2_down
PTPRZ1	1.97925	0.564453	-1.81	0.00206496	0.0227861	C2_down
RASGRP4	0.429401	0.279077	-0.622	0.00403203	0.0303037	C2_down
RNF217	1.9303	1.28507	-0.587	0.00719851	0.043904	C2_down
S100A12	40.5232	3.44935	-3.554	8.56119e-08	5.44777e-05	C2_down
S100A7	714.494	94.1415	-2.924	0.000720122	0.0120589	C2_down
S100A8	1563.43	176.274	-3.149	3.17076e-07	0.000100883	C2_down
S100A9	5175.79	872.488	-2.569	3.31001e-08	3.15941e-05	C2_down
SERPINB2	13.226	3.96672	-1.737	0.000113033	0.0042211	C2_down
SFTPD	3.13629	0.79087	-1.988	0.000179792	0.00520036	C2_down
SLPI	691.694	208.979	-1.727	0.000979878	0.0151809	C2_down
TNFSF9	3.23223	1.47678	-1.13	6.61789e-05	0.00300799	C2_down
TREM1	2.34302	1.15746	-1.017	0.000122802	0.00430925	C2_down
ASB12	0.146513	0.227203	0.633	0.00230508	0.0234199	C2_up
CD96	1.85711	2.91203	0.649	0.000160252	0.0050151	C2_up
CTSE	6.1428	27.0704	2.14	7.45474e-07	0.000180284	C2_up
DUSP4	5.79227	9.25649	0.676	0.000173713	0.00520036	C2_up
FOLR3	0.162785	0.343986	1.079	0.00241938	0.0242829	C2_up
IL9R	0.860468	1.57796	0.875	4.72347e-05	0.00219929	C2_up
KIF5C	1.03936	2.07244	0.996	0.000305394	0.00677904	C2_up
LEAP2	1.76019	2.77137	0.655	0.0059717	0.0394463	C2_up
MMP9	23.3328	79.0484	1.76	0.00218566	0.0230058	C2_up
MUC2	1.14	2.45653	1.108	0.000601572	0.0107327	C2_up
PRSS2	4.47923	16.2749	1.861	0.00345879	0.0283117	C2_up
RNF182	0.467431	0.70446	0.592	0.0069131	0.0429932	C2_up
SIGLEC15	1.73748	3.12979	0.849	6.05564e-06	0.000684346	C2_up
