# Supplementary material for: Identification of immune-related and autophagy-related genes for the prediction of survival in bladder cancer
Source: BMC Genom Data. 2022 Aug 1;23:60. doi: 10.1186/s12863-022-01073-7 (PMC9341065; doi:10.1186/s12863-022-01073-7)
Supplement: Supplementary file 5 — Additional file 5: Table S5. GSEA KEGG enrichment. [file 12863_2022_1073_MOESM5_ESM.xlsx]

## Sheet: Sheet1
Table S5: GSEA KEGG enrichment
ID	Description	setSize	enrichmentScore	NES	pvalue	p.adjust	qvalues	rank
hsa05169	Epstein-Barr virus infection	140	0.424967	1.62734	0.0126582	0.220347	0.213138	457
hsa05168	Herpes simplex virus 1 infection	117	0.439474	1.69402	0.0105263	0.220347	0.213138	454
hsa04650	Natural killer cell mediated cytotoxicity	76	0.413403	1.47788	0.00671141	0.207865	0.201064	247
hsa04658	Th1 and Th2 cell differentiation	68	0.481633	1.68894	0.00653595	0.207865	0.201064	379
hsa04514	Cell adhesion molecules	58	0.557346	1.88419	0.00564972	0.207865	0.201064	352
hsa04612	Antigen processing and presentation	51	0.646575	2.1232	0.00505051	0.207865	0.201064	350
hsa05416	Viral myocarditis	41	0.678699	2.15173	0.00434783	0.207865	0.201064	350
hsa05134	Legionellosis	39	-0.61447	-1.55957	0.0129032	0.220347	0.213138	259
hsa05330	Allograft rejection	29	0.72528	2.1385	0.00392157	0.207865	0.201064	375
hsa04940	Type I diabetes mellitus	29	0.663269	1.95566	0.0117647	0.220347	0.213138	375
hsa05332	Graft-versus-host disease	28	0.620867	1.81592	0.0119522	0.220347	0.213138	350
hsa05340	Primary immunodeficiency	26	0.727105	2.11219	0.00374532	0.207865	0.201064	292
hsa05320	Autoimmune thyroid disease	26	0.706395	2.05203	0.00749064	0.207865	0.201064	350
