# Supplementary material for: Identification of immune-related and autophagy-related genes for the prediction of survival in bladder cancer
Source: BMC Genom Data. 2022 Aug 1;23:60. doi: 10.1186/s12863-022-01073-7 (PMC9341065; doi:10.1186/s12863-022-01073-7)
Supplement: Supplementary file 6 — Additional file 6: Table S6. Risk score of each sample from the training cohort. [file 12863_2022_1073_MOESM6_ESM.xls]

## Sheet: Sheet1
Table S6: Risk score of each sample from the training cohort
sample	OS	OS.status	p_train	Group
TCGA-E7-A7DV-01A	37	0	1.63546	RiskHigh
TCGA-H4-A2HO-01A	46	0	-0.987567	RiskLow
TCGA-K4-A6FZ-01A	55	0	0.140355	RiskHigh
TCGA-S5-A6DX-01A	56	1	5.16874	RiskHigh
TCGA-XF-A8HH-01A	57	1	-0.230624	RiskLow
TCGA-C4-A0F0-01A	59	0	0.257954	RiskHigh
TCGA-XF-A9T6-01A	64	0	-1.41011	RiskLow
TCGA-E7-A4XJ-01A	68	1	-0.241387	RiskLow
TCGA-XF-A9T3-01A	68	0	0.85827	RiskHigh
TCGA-BL-A13J-01A	81	1	0.481863	RiskHigh
TCGA-FD-A62N-01A	82	0	-1.21648	RiskLow
TCGA-XF-AAMT-01A	90	1	1.20665	RiskHigh
TCGA-FD-A6TG-01A	93	1	-0.107187	RiskLow
TCGA-XF-A9SJ-01A	98	1	-0.623948	RiskLow
TCGA-FD-A43X-01A	110	0	-0.342884	RiskLow
TCGA-UY-A9PF-01A	117	0	0.0944648	RiskHigh
TCGA-XF-AAN8-01A	118	1	3.3788	RiskHigh
TCGA-FD-A6TH-01A	131	1	1.84228	RiskHigh
TCGA-DK-A3IK-01A	146	1	0.16238	RiskHigh
TCGA-CU-A3QU-01A	158	0	-0.969313	RiskLow
TCGA-FD-A5BV-01A	163	1	0.0423821	RiskHigh
TCGA-FD-A3SO-01A	168	1	2.18767	RiskHigh
TCGA-FD-A5BX-01A	173	1	1.85279	RiskHigh
TCGA-XF-A9SU-01A	182	1	0.376886	RiskHigh
TCGA-FD-A6TC-01A	187	0	0.559712	RiskHigh
TCGA-UY-A9PE-01A	189	0	0.137367	RiskHigh
TCGA-FD-A62P-01A	191	1	0.405638	RiskHigh
TCGA-G2-AA3C-01A	211	1	1.58909	RiskHigh
TCGA-BL-A13I-01A	223	1	3.09878	RiskHigh
TCGA-BL-A13I-01B	223	1	1.79665	RiskHigh
TCGA-GD-A76B-01A	224	1	-0.770586	RiskLow
TCGA-XF-AAML-01A	232	1	-1.65517	RiskLow
TCGA-DK-A2I2-01A	237	1	1.01497	RiskHigh
TCGA-E7-A97Q-01A	246	1	0.174162	RiskHigh
TCGA-DK-A3IM-01A	248	1	0.545427	RiskHigh
TCGA-DK-A3IN-01A	250	1	0.319825	RiskHigh
TCGA-FD-A5BY-01A	251	0	0.866401	RiskHigh
TCGA-2F-A9KW-01A	254	1	1.87766	RiskHigh
TCGA-FD-A3B5-01A	272	1	1.74762	RiskHigh
TCGA-C4-A0EZ-01A	273	1	0.405075	RiskHigh
TCGA-BT-A3PK-01A	303	1	1.13155	RiskHigh
TCGA-DK-A3WX-01A	321	1	2.1556	RiskHigh
TCGA-GU-AATO-01A	324	1	1.142	RiskHigh
TCGA-FD-A5BT-01A	328	1	0.830168	RiskHigh
TCGA-FD-A6TK-01A	330	0	-1.63494	RiskLow
TCGA-GU-A42P-01A	332	1	0.348782	RiskHigh
TCGA-FT-A61P-01A	337	0	0.0841339	RiskHigh
TCGA-DK-AA75-01A	340	1	-0.722409	RiskLow
TCGA-GU-A42Q-01A	344	1	0.643412	RiskHigh
TCGA-XF-AAMH-01A	344	1	0.289283	RiskHigh
TCGA-CF-A8HX-01A	345	0	-0.311581	RiskLow
TCGA-CF-A8HY-01A	345	0	-0.228117	RiskLow
TCGA-K4-AAQO-01A	359	0	0.571799	RiskHigh
TCGA-XF-A9SW-01A	362	1	1.74038	RiskHigh
TCGA-2F-A9KP-01A	364	1	-0.0709985	RiskLow
TCGA-YF-AA3L-01A	364	0	0.177937	RiskHigh
TCGA-CF-A5UA-01A	365	0	0.0543093	RiskHigh
TCGA-CF-A7I0-01A	368	0	-0.0624304	RiskLow
TCGA-CF-A3MG-01A	369	0	-0.16015	RiskLow
TCGA-CF-A3MI-01A	370	0	-0.53564	RiskLow
TCGA-ZF-AA5P-01A	372	0	0.655943	RiskHigh
TCGA-CF-A47Y-01A	373	0	-0.336602	RiskLow
TCGA-FD-A6TE-01A	376	0	-0.510393	RiskLow
TCGA-BL-A5ZZ-01A	377	0	0.486388	RiskHigh
TCGA-CF-A47V-01A	379	0	-1.07167	RiskLow
TCGA-CF-A47X-01A	384	0	-0.608803	RiskLow
TCGA-FD-A3B8-01A	384	0	0.845342	RiskHigh
TCGA-CF-A47T-01A	385	1	-0.135563	RiskLow
TCGA-FD-A6TD-01A	386	1	0.837193	RiskHigh
TCGA-XF-A9SV-01A	388	1	0.278218	RiskHigh
TCGA-CF-A1HR-01A	389	0	0.145984	RiskHigh
TCGA-CU-A0YN-01A	393	1	1.93429	RiskHigh
TCGA-E7-A85H-01A	394	0	-0.0662633	RiskLow
TCGA-CF-A3MH-01A	398	0	-0.0504055	RiskLow
TCGA-CF-A9FM-01A	398	0	-0.596286	RiskLow
TCGA-CF-A5U8-01A	399	0	-0.460969	RiskLow
TCGA-ZF-A9RD-01A	408	1	1.49614	RiskHigh
TCGA-DK-A3IL-01A	413	1	-0.338197	RiskLow
TCGA-DK-AA6Q-01A	413	1	-1.52644	RiskLow
TCGA-DK-AA6W-01A	415	1	1.19523	RiskHigh
TCGA-XF-A9T8-01A	418	1	1.01893	RiskHigh
TCGA-GC-A3RD-01A	428	0	1.03269	RiskHigh
TCGA-R3-A69X-01A	433	0	0.55785	RiskHigh
TCGA-GV-A3JV-01A	434	1	-0.142227	RiskLow
TCGA-XF-A9SP-01A	454	1	-0.675375	RiskLow
TCGA-FD-A43S-01A	455	0	-0.591302	RiskLow
TCGA-4Z-AA84-01A	460	0	-1.56587	RiskLow
TCGA-CU-A0YR-01A	460	1	-0.0149451	RiskLow
TCGA-E7-A8O7-01A	466	0	-0.247347	RiskLow
TCGA-LC-A66R-01A	466	0	-1.61579	RiskLow
TCGA-E5-A4TZ-01A	467	1	1.56977	RiskHigh
TCGA-XF-A8HG-01A	467	1	-0.731486	RiskLow
TCGA-K4-A6MB-01A	469	0	0.509028	RiskHigh
TCGA-FD-A43Y-01A	474	1	-0.694671	RiskLow
TCGA-DK-A1AG-01A	475	0	-0.0417762	RiskLow
TCGA-DK-A6B2-01A	477	0	0.72459	RiskHigh
TCGA-GU-A766-01A	480	0	-0.786429	RiskLow
TCGA-GC-A3OO-01A	481	0	0.763405	RiskHigh
TCGA-GC-A3RC-01A	484	0	0.190905	RiskHigh
TCGA-XF-A9SK-01A	486	1	0.103188	RiskHigh
TCGA-4Z-AA7M-01A	495	0	-0.253664	RiskLow
TCGA-XF-A9T4-01A	495	1	-0.720695	RiskLow
TCGA-S5-AA26-01A	503	0	0.0531346	RiskHigh
TCGA-PQ-A6FN-01A	507	0	-0.242238	RiskLow
TCGA-FD-A3B4-01A	510	1	1.10424	RiskHigh
TCGA-4Z-AA7O-01A	512	0	-0.244829	RiskLow
TCGA-4Z-AA7R-01A	522	1	-0.649703	RiskLow
TCGA-5N-A9KM-01A	530	1	1.64436	RiskHigh
TCGA-GC-A3WC-01A	540	0	0.876933	RiskHigh
TCGA-UY-A9PD-01A	542	0	-0.18038	RiskLow
TCGA-XF-A8HI-01A	544	1	-0.730485	RiskLow
TCGA-DK-A1A7-01A	560	0	-0.33744	RiskLow
TCGA-CU-A3KJ-01A	562	0	0.181891	RiskHigh
TCGA-XF-AAN7-01A	565	1	1.74126	RiskHigh
TCGA-FD-A6TB-01A	572	0	0.581327	RiskHigh
TCGA-XF-A9T2-01A	575	1	0.114679	RiskHigh
TCGA-GU-A42R-01A	577	1	-0.527307	RiskLow
TCGA-GV-A40G-01A	580	0	0.233919	RiskHigh
TCGA-GV-A3JX-01A	581	0	-1.083	RiskLow
TCGA-ZF-AA4T-01A	599	1	0.00376777	RiskHigh
TCGA-GV-A3JZ-01A	603	0	-1.55395	RiskLow
TCGA-GV-A3QF-01A	617	1	0.779998	RiskHigh
TCGA-DK-AA77-01A	618	0	-0.829311	RiskLow
TCGA-BT-A2LD-01A	623	1	1.31984	RiskHigh
TCGA-GC-A3I6-01A	630	1	0.377072	RiskHigh
TCGA-DK-A3WW-01A	633	0	-2.30007	RiskLow
TCGA-XF-A9SY-01A	640	0	0.305726	RiskHigh
TCGA-ZF-A9R2-01A	642	0	-0.254655	RiskLow
TCGA-DK-A3IT-01A	648	0	0.347837	RiskHigh
TCGA-GC-A3BM-01A	651	1	0.373548	RiskHigh
TCGA-DK-A1A3-01A	665	1	1.11177	RiskHigh
TCGA-UY-A78M-01A	690	1	0.075994	RiskHigh
TCGA-GV-A6ZA-01A	691	0	-0.539985	RiskLow
TCGA-C4-A0F6-01A	700	0	-0.255172	RiskLow
TCGA-DK-A3IU-01A	706	1	0.66265	RiskHigh
TCGA-2F-A9KO-01A	734	1	-1.29679	RiskLow
TCGA-FD-A3SJ-01A	739	1	-0.257831	RiskLow
TCGA-GC-A3YS-01A	758	0	-0.0731854	RiskLow
TCGA-FD-A3SP-01A	783	0	0.457966	RiskHigh
TCGA-XF-A9T0-01A	799	0	-0.690155	RiskLow
TCGA-GD-A2C5-01A	812	0	-0.259579	RiskLow
TCGA-FD-A43P-01A	832	0	-0.678871	RiskLow
TCGA-GV-A3QK-01B	832	0	-1.23346	RiskLow
TCGA-FD-A5BZ-01A	835	1	0.775398	RiskHigh
TCGA-4Z-AA7W-01A	840	0	-1.75129	RiskLow
TCGA-FD-A3N6-01A	851	0	1.36609	RiskHigh
TCGA-XF-A9SZ-01A	859	1	0.58768	RiskHigh
TCGA-BT-A42F-01A	864	0	1.21644	RiskHigh
TCGA-FD-A3SN-01A	887	0	-1.16619	RiskLow
TCGA-G2-AA3F-01A	893	0	-0.898612	RiskLow
TCGA-ZF-AA5H-01A	897	0	-2.30622	RiskLow
TCGA-UY-A9PB-01A	899	0	-1.27144	RiskLow
TCGA-CU-A3YL-01A	906	0	-0.0975118	RiskLow
TCGA-XF-AAN1-01A	941	1	-0.219173	RiskLow
TCGA-FJ-A3Z7-01A	945	0	-0.513552	RiskLow
TCGA-GU-A763-01A	997	0	-1.03527	RiskLow
TCGA-GU-AATP-01A	1003	0	0.046806	RiskHigh
TCGA-G2-A2ES-01A	1004	1	-0.00572832	RiskLow
TCGA-SY-A9G0-01A	1008	1	0.698959	RiskHigh
TCGA-ZF-AA4R-01A	1036	1	0.0601328	RiskHigh
TCGA-KQ-A41P-01A	1094	0	0.720353	RiskHigh
TCGA-BT-A42E-01A	1108	0	-0.757548	RiskLow
TCGA-GV-A3QI-01A	1110	0	0.00160252	RiskHigh
TCGA-DK-AA6L-01A	1163	1	0.234664	RiskHigh
TCGA-E5-A4U1-01A	1181	0	0.118959	RiskHigh
TCGA-SY-A9G5-01A	1186	0	-0.126974	RiskLow
TCGA-4Z-AA81-01A	1270	1	-1.11103	RiskLow
TCGA-E5-A2PC-01A	1326	0	-0.170906	RiskLow
TCGA-XF-AAMZ-01A	1348	1	0.076241	RiskHigh
TCGA-4Z-AA7N-01A	1367	1	-0.669005	RiskLow
TCGA-XF-A8HB-01A	1370	0	-0.628299	RiskLow
TCGA-FD-A3SQ-01A	1423	1	0.385846	RiskHigh
TCGA-4Z-AA87-01A	1454	0	-1.5676	RiskLow
TCGA-ZF-A9RM-01A	1455	0	-1.06161	RiskLow
TCGA-4Z-AA7Y-01A	1522	0	-0.4624	RiskLow
TCGA-DK-A3IS-01A	1529	0	-1.02724	RiskLow
TCGA-KQ-A41O-01A	1538	0	-1.06814	RiskLow
TCGA-DK-A6B5-01A	1542	0	-1.18715	RiskLow
TCGA-4Z-AA82-01A	1556	1	0.533736	RiskHigh
TCGA-DK-AA6M-01A	1582	0	-0.957225	RiskLow
TCGA-DK-A6AW-01A	1621	0	0.9201	RiskHigh
TCGA-XF-AAMJ-01A	1670	1	-0.389776	RiskLow
TCGA-DK-AA74-01A	1708	0	0.756202	RiskHigh
TCGA-XF-AAN0-01A	1718	1	0.412578	RiskHigh
TCGA-ZF-AA4V-01A	1806	0	-1.55296	RiskLow
TCGA-ZF-AA4W-01A	1830	0	-0.962702	RiskLow
TCGA-FD-A3NA-01A	1845	0	-0.86431	RiskLow
TCGA-FD-A6TA-01A	1912	0	-0.363668	RiskLow
TCGA-HQ-A2OF-01A	1947	0	-0.703756	RiskLow
TCGA-DK-A6AV-01A	1952	0	-0.0526414	RiskLow
TCGA-XF-A9SH-01A	1971	1	-0.284953	RiskLow
TCGA-DK-A1A6-01A	2020	0	-0.663895	RiskLow
TCGA-XF-A9SL-01A	2020	1	0.988965	RiskHigh
TCGA-4Z-AA83-01A	2024	0	0.766743	RiskHigh
TCGA-XF-A9T5-01A	2027	0	-0.733469	RiskLow
TCGA-DK-A6B1-01A	2049	0	-0.628545	RiskLow
TCGA-UY-A8OB-01A	2109	0	-1.12792	RiskLow
TCGA-G2-AA3D-01A	2139	0	-0.362613	RiskLow
TCGA-XF-AAMQ-01A	2177	0	-1.58193	RiskLow
TCGA-XF-AAN5-01A	2293	0	-1.19696	RiskLow
TCGA-UY-A78O-01A	2312	0	0.171877	RiskHigh
TCGA-DK-A6B0-01A	2330	0	-0.22176	RiskLow
TCGA-UY-A78N-01A	2641	1	0.0604976	RiskHigh
TCGA-XF-AAMR-01A	2790	0	-0.773332	RiskLow
TCGA-XF-AAME-01A	2828	1	0.913898	RiskHigh
TCGA-ZF-A9RC-01A	2868	0	0.317238	RiskHigh
TCGA-2F-A9KQ-01A	2886	0	-0.588852	RiskLow
TCGA-XF-A8HF-01A	2954	1	0.262828	RiskHigh
TCGA-XF-A8HD-01A	2964	0	-1.86721	RiskLow
TCGA-XF-AAMY-01A	3011	0	-0.103264	RiskLow
TCGA-2F-A9KR-01A	3183	1	-0.737045	RiskLow
TCGA-DK-A1AD-01A	3420	0	-0.0823326	RiskLow
TCGA-DK-A2I4-01A	3835	0	-0.00396033	RiskLow
TCGA-DK-A1AC-01A	3981	0	-3.51425	RiskLow
TCGA-DK-A3WY-01A	4967	0	-0.0341978	RiskLow
TCGA-DK-AA6R-01A	5041	0	0.250202	RiskHigh
TCGA-DK-AA6S-01A	5050	0	0.228465	RiskHigh
