# Supplementary material for: Identification of immune-related and autophagy-related genes for the prediction of survival in bladder cancer
Source: BMC Genom Data. 2022 Aug 1;23:60. doi: 10.1186/s12863-022-01073-7 (PMC9341065; doi:10.1186/s12863-022-01073-7)
Supplement: Supplementary file 7 — Additional file 7: Table S7. Regression coefficient for each variable. [file 12863_2022_1073_MOESM7_ESM.xls]

## Sheet: Sheet1
Table S7: Regression coefficient for each variable
Variable	coef	exp(coef)	se(coef)
C5AR2	0.4052	1.5	0.1337
CD96	-0.09403	0.9103	0.0566
CSF3R	0.04713	1.048	0.02421
FBXW10	2.333	10.31	1.572
FCAR	0.5415	1.719	0.3039
GHR	0.2595	1.296	0.1156
IL10	-0.353	0.7025	0.1875
MEFV	-0.6379	0.5284	0.2391
OLR1	0.005448	1.005	0.003304
PGLYRP3	0.03922	1.04	0.01921
RASGRP4	0.742	2.1	0.3276
S100A12	0.0107	1.011	0.003407
T_cells_CD8	-6.153	0.002128	2.524
Macrophages_M1	2.703	14.92	1.601
Eosinophils	-15.45	1.946e-07	4.366
